# Supplementary material for: Interface-reinforced high-capacity fiber cathode for wearable Li–S batteries
Source: Natl Sci Rev. 2024 Jul 30;11(10):nwae262. doi: 10.1093/nsr/nwae262 (PMC11409864; doi:10.1093/nsr/nwae262)
Supplement: nwae262_Supplemental_Files [file nwae262_supplemental_files.zip]

Archive with 2 entries (2 files):
- Supplementary data.pdf
- video_s1.mp4
